# Supplementary material for: NETs Promote Inflammatory Injury by Activating cGAS-STING Pathway in Acute Lung Injury
Source: Int J Mol Sci. 2023 Mar 7;24(6):5125. doi: 10.3390/ijms24065125 (PMC10049640; doi:10.3390/ijms24065125)
Supplement: Supplementary file 1 [file ijms-24-05125-s001.zip]

Archive with 1 entries (1 files):
- ijms-2144126-supplementary.pdf
